# Supplementary material for: Regulation of Bone Morphogenetic Protein Receptor Type II Expression by FMR1/Fragile X Mental Retardation Protein in Human Granulosa Cells in the Context of Poor Ovarian Response
Source: Int J Mol Sci. 2024 Oct 3;25(19):10643. doi: 10.3390/ijms251910643 (PMC11477111; doi:10.3390/ijms251910643)
Supplement: Supplementary file 1 [file ijms-25-10643-s001.zip]

Archive with 1 entries (1 files):
- ijms-3214121-supplementary.pdf
